# Supplementary material for: Salivary Exosome Proteomics and Bioinformatics Analysis in 7,12-Dimethylbenz[a]anthracene-Induced Oral Cancer with Radiation Therapy—A Syrian Golden Hamster Model
Source: Diagnostics (Basel). 2021 Dec 28;12(1):65. doi: 10.3390/diagnostics12010065 (PMC8774811; doi:10.3390/diagnostics12010065)
Supplement: Supplementary file 1 [file diagnostics-12-00065-s001.zip]

Archive with 3 entries (3 files):
- supplementary Figure S1.pdf
- Supplementary File S1.xlsx
- Supplementary Table S1.pdf
